# Supplementary material for: Comprehensive Phytochemical Analysis and Bioactivity Evaluation of Padina boergesenii: Unveiling Its Prospects as a Promising Cosmetic Component
Source: Mar Drugs. 2023 Jun 29;21(7):385. doi: 10.3390/md21070385 (PMC10381904; doi:10.3390/md21070385)
Supplement: Supplementary file 1 [file marinedrugs-21-00385-s001.zip]

Archive with 1 entries (1 files):
- marinedrugs-2451387-supplementary.xlsx
