# Supplementary material for: Comprehensive Phytochemical Analysis and Bioactivity Evaluation of Padina boergesenii: Unveiling Its Prospects as a Promising Cosmetic Component
Source: Mar Drugs. 2023 Jun 29;21(7):385. doi: 10.3390/md21070385 (PMC10381904; doi:10.3390/md21070385)
Supplement: Supplementary file 1 [file marinedrugs-21-00385-s001.zip › marinedrugs-2451387-supplementary.xlsx]

## Sheet: Calib. curves for Amino acids
	Aspartic acid-peak-1
											Sample Preparation-
	conc(nmol/ml)	area									20ul evaporated
std-1	90	80.98									Reconstituted by 10ul 0.1N HCl
std-2	225	304.19
std-3	900	933.21
H2	2034.99	2091.11
	Glutamic Acid- Peak-2
	conc(nmol/ml)	area
std-1	90	139.39
std-2	225	480.63
std-3	900	1429.57
H2	1332.61	2104.76
	Asparagine Peak-3
	conc(nmol/ml)	area
std-1	90	135.83
std-2	225	514.06
std-3	900	1560.95
H2	#VALUE!	ND
	Serine Peak-4
	conc(nmol/ml)	area
std-1	90	149.81
std-2	225	522.06
std-3	900	1605.45
H2	768.221	1389.32
	Glutamine Peak-5
	conc(nmol/ml)	Area
std-1	90	135.73
std-2	225	534.55
std-3	900	1633.66
H2	#VALUE!	ND
	Histidine Peak-6
	conc(nmol/ml)	Area
std-1	90	127.05
std-2	225	468.92
std-3	900	1468.62
H2	#VALUE!	ND
	Glycine-Peak-7
	conc(nmol/ml)	Area
std-1	90	145.31
std-2	225	497.67
std-3	900	1579.02
H2	1215.22	2130.83
	Threonine Peak-8
	conc(nmol/ml)	Area
std-1	90	147.36	19.84
std-2	225	514.69	24.42
std-3	900	1545.53
H2	527.167	938.92
	Arginine Peak-9
	conc(nmol/ml)	Area
std-1	90	200.08
std-2	225	600.51
std-3	900	1701.35
H2	498.771	1001.03
	Alanine-peak-10
	conc(nmol/ml)	Area
std-1	90	182.22
std-2	225	548.89
std-3	900	1609
H2	1268.27	2247.53
	Tyrosine Peak-11
	conc(nmol/ml)	Area
std-1	90	143.72
std-2	225	526.05
std-3	900	1589.25
H2	233.255	458.11
	Cystine peak-12
	conc(nmol/ml)	Area
std-1	90	252.51
std-2	225	959.15
std-3	900	2808.35
H2	#VALUE!	ND
	Valine Peak-13
	conc(nmol/ml)	Area
std-1	90	149.31
std-2	225	534.5
std-3	900	1589.26
H2	389.195	730.68
	Methionine Peak-14
	conc(nmol/ml)	Area
std-1	90	154.55
std-2	225	547.6
std-3	900	1707.83
H2	293.464	596.59
	Norvaline Peak15
	conc(nmol/ml)	Area
std-1	90	757.23
std-2	225	1191.25
std-3	900	918.85
H2	#VALUE!	ND
	Tryptophan Peak16
	conc(nmol/ml)	Area
std-1	90	125.1
std-2	225	510.51
std-3	900	1564.57
H2	#VALUE!	ND
	Phenaylalanine Peak-17
	conc(nmol/ml)	Area
std-1	90	145.36
std-2	225	528.11
std-3	900	1581.89
H2	392.655	730.74
	Isoleucine peak-18
	conc(nmol/ml)	Area
std-1	90	147.7
std-2	225	531.89
std-3	900	1616.15
H2	244.842	485.58
	Leucine peak-19
	conc(nmol/ml)	Area
std-1	90	151.43
std-2	225	550.86
std-3	900	1686.52
H2	808.494	1533.31
	Lysine peak-20
	conc(nmol/ml)	Area
std-1	90	253.96
std-2	225	977.16
std-3	900	3042.62
H2	354.693	1257.6
	Hydroxproline peak-21
	conc(nmol/ml)	Area
std-1	90	36.59
std-2	225	122.18
std-3	900	215.91
H2	806.494	203.12

## Sheet: Std. curve for Protein estimati
			2.10. Estimation of Total Protein Content in P. boergesenii

## Sheet: DPPH Study
	Percent Radical Scavenging Activity, (a): for ethanolic extract, (b): for methanolic extract
				a									b
